# Supplementary material for: Biocontrol Potential of a Mango-Derived Weissella paramesenteroides and Its Application in Managing Strawberry Postharvest Disease
Source: J Fungi (Basel). 2025 Jul 19;11(7):538. doi: 10.3390/jof11070538 (PMC12295763; doi:10.3390/jof11070538)
Supplement: Supplementary file 1 [file jof-11-00538-s001.zip › Supplementary Table S1.xlsx]

## Sheet: Sheet1
Table S1. GC-MS analysis of VOCs produced by R2. "–" indicated not detected in the sample or not applicable. Gray-shaded cells represent metabolites that showed no significant difference between the sample and control groups, or compounds that remain unidentified.
ID	Peak	CAS	Class	Subclass	Similarity	sample				Blank Control				Log2FoldChange	pvalue	Description
						R1_content	R2_content	R1_Relative level	R2_Relative level	C1_content	C2_content	C1_Relative level	C2_Relative level
–	Internal Standard	–	–	–	–	5.65444e+07	5.83813e+07	1	1	4.83448e+07	4.43609e+07	1	1
1	Pyrazine, 2,5-dimethyl-	123-32-0	Diazines	Pyrazines	942.5	5.67649e+07	54028547	1.0039	0.925443	5.63889e+06	7.76215e+06	0.116639	0.174978	2.72596	0.0035449
2	2,4-Di-tert-butylphenol	96-76-4	Benzene and substituted derivatives	Phenylpropanes	947	2.91035e+07	3.5821e+07	0.514701	0.613569	584703	736460	0.0120944	0.0166016	5.29712	0.00800439
3	2-Furanmethanol	98-00-0	Heteroaromatic compounds	Heteroaromatic compounds	948	2.17189e+07	2.13141e+07	0.384104	0.365085	21322.5	20927.4	0.00044105	0.000471754	9.68081	0.000645417
4	Pyrazine, methyl-	109-08-0	Diazines	Pyrazines	966.5	2.11715e+07	1.95691e+07	0.374422	0.335195	8602.8	18274	0.000177947	0.000411939	10.2324	0.00304706
5	1-Hexanol, 2-ethyl-	104-76-7	Fatty Acyls	Fatty alcohols	886	1.29127e+07	1.21272e+07	0.228363	0.207723	3.36798e+06	3.96929e+06	0.0696657	0.0894774	1.45429	0.0105039
6	Pyrazine, 2,6-dimethyl-	108-50-9	Diazines	Pyrazines	941.5	1.17475e+07	9.85957e+06	0.207758	0.168882	62843.7	90203.3	0.00129991	0.0020334	6.82009	0.0106751
7	1-Butanol, 3-methyl-	123-51-3	Organooxygen compounds	Alcohols and polyols	945.5	9.95017e+06	1.10392e+07	0.175971	0.189088	485880	536501	0.0100503	0.012094	4.04312	0.00149534
8	Pyrazine	290-37-9	Diazines	Pyrazines	917.5	9.90267e+06	9.48674e+06	0.175131	0.162496	144621	100426	0.00299144	0.00226385	6.00552	0.00144664
9	Pyrazine, trimethyl-	14667-55-1	Diazines	Pyrazines	942.5	4.65853e+06	5.05976e+06	0.082387	0.0866674	401126	55526.6	0.00829718	0.0012517	4.14601	0.00266054
10	Butanoic acid, 3-methyl-	503-74-2	Fatty Acyls	Fatty acids and conjugates	920	4.25125e+06	3.22461e+06	0.0751842	0.0552336	455876	355831	0.00942968	0.00802128	2.90176	0.0299442
11	Pyrazine, 2-ethyl-5-methyl-	13360-64-0	Diazines	Pyrazines	834.5	4.21358e+06	3.96968e+06	0.0745181	0.0679957	–	–	–	–	–	–	only in sample
12	Pyrazine, 2-ethyl-6-methyl-	13925-03-6	Diazines	Pyrazines	951.5	4.20861e+06	4.22783e+06	0.0744301	0.0724175	164203	174404	0.00339649	0.00393148	4.32476	0.000222718
13	Ethanone, 1-(2-furanyl)-	1192-62-7	Organooxygen compounds	Carbonyl compounds	933	3.29125e+06	3.32922e+06	0.0582063	0.0570255	302285	280670	0.00625269	0.00632698	3.19537	0.000132833
14	Disulfide, dimethyl	624-92-0	Organic disulfides	Dialkyldisulfides	940.5	3.03766e+06	2.2353e+06	0.0537217	0.038288	263355	114707	0.00544744	0.00258578	3.51774	0.0332078
15	Acetophenone	98-86-2	Organooxygen compounds	Carbonyl compounds	941	2.47746e+06	2.23647e+06	0.0438143	0.038308	197706	194427	0.00408949	0.00438285	3.27694	0.00555882
16	Pyrazine, ethyl-	13925-00-3	Diazines	Pyrazines	810.5	1.63814e+06	1.44865e+06	0.0289708	0.0248136	–	–	–	–	–	–	only in sample
17	5-Amino-1-methyl-1H-pyrazole-4-carboxamide, 3TMS	18213-75-7	Benzene and substituted derivatives	Anilides	815.5	1.46707e+06	892778	0.0259455	0.0152922	–	–	–	–	–	–	only in sample
18	2-Heptanone, 6-methyl-	928-68-7	Organooxygen compounds	Carbonyl compounds	922	1.39757e+06	1.66684e+06	0.0247164	0.0285509	181331	133249	0.00375078	0.00300376	2.97932	0.00698072
19	Pyrazine, 2,3-dimethyl-	5910-89-4	Diazines	Pyrazines	937	1.3094e+06	1.29617e+06	0.0231569	0.0222018	5361.31	8797.4	0.000110897	0.000198314	7.19664	0.000452939
20	Butanoic acid, 2-methyl-	116-53-0	Fatty Acyls	Fatty acids and conjugates	817.5	1.14454e+06	1.66994e+06	0.0202414	0.028604	121263	91479.5	0.00250829	0.00206217	3.41781	0.0339646
21	2-Butenal, 3-methyl-	107-86-8	Organooxygen compounds	Carbonyl compounds	848	1.05605e+06	578467	0.0186765	0.00990842	–	–	–	–	–	–	only in sample
22	Ethanone, 1-(1H-pyrrol-2-yl)-	1072-83-9	Organooxygen compounds	Carbonyl compounds	946.5	1.04796e+06	1.13064e+06	0.0185335	0.0193665	44612.2	46611.1	0.000922791	0.00105073	4.26336	0.000549842
23	Benzyl alcohol	100-51-6	Benzene and substituted derivatives	Benzyl alcohols	936	998913	1.0777e+06	0.017666	0.0184598	8180	4592.87	0.000169201	0.000103534	7.04938	0.000493153
24	1-Heptanol	111-70-6	Fatty Acyls	Fatty alcohols	923	950338	827118	0.0168069	0.0141675	191372	172772	0.00395849	0.00389469	1.97973	0.0127894
25	2-Furanmethanol, 5-methyl-	3857-25-8	Heteroaromatic compounds	Heteroaromatic compounds	882.5	832415	911915	0.0147214	0.01562	32265.6	36050.2	0.000667405	0.000812657	4.35756	0.00099314
26	Pyrazine, 3-ethyl-2,5-dimethyl-	13360-65-1	Diazines	Pyrazines	834.5	673943	622426	0.0119188	0.0106614	–	–	–	–	–	–	only in sample
27	2-Undecanone	112-12-9	Organooxygen compounds	Carbonyl compounds	853.5	607777	3.20003e+06	0.0107487	0.0548126	–	–	–	–	–	–	only in sample
28	Furan, 2-pentyl-	3777-69-3	Heteroaromatic compounds	Heteroaromatic compounds	880.5	549507	483262	0.00971814	0.00827769	35865	31636	0.000741858	0.000713151	3.62856	0.00750149
29	unknown				865	400121	341089	0.00707622	0.00584244	–	–	–	–	–	–	only in sample
30	2-Isoamyl-6-methylpyrazine	91010-41-2	Diazines	pyrazine	877.5	365935	415200	0.00647164	0.00711187	48199.2	32538.1	0.000996988	0.000733487	2.97262	0.00339439
31	2-Heptanol, 6-methyl-	4730-22-7	Fatty Acyls	Fatty alcohols	855.5	323035	67993.7	0.00571294	0.00116465	–	–	–	–	–	–	only in sample
32	p-Cresol	106-44-5	Phenols	Cresols	957	311432	361266	0.00550773	0.00618804	27007.5	30375.9	0.000558643	0.000684746	3.23364	0.00435317
33	2-Hexylpyrazine	28217-91-6	Diazines	Pyrazines	829	301026	311425	0.0053237	0.00533433	–	–	–	–	–	–	only in sample
34	Heptadecane	629-78-7	Saturated hydrocarbons	Alkanes	917.5	297880	372830	0.00526807	0.00638612	10532.8	1906.04	0.000217867	4.29667e-05	5.48157	0.00972179
35	Pentadecane	629-62-9	Saturated hydrocarbons	Alkanes	914.5	276644	191397	0.00489251	0.0032784	11184.6	9639.18	0.00023135	0.00021729	4.18687	0.0410228
36	1-(5-Methyl-2-pyrazinyl)-1-ethanone	22047-27-4	Organooxygen compounds	Carbonyl compounds	888	276071	320908	0.00488237	0.00549677	28594	34273.4	0.00059146	0.000772605	2.9277	0.00501063
37	2-OXOPROPIONAMIDE	631-66-3	Carboxylic acids and derivatives	Keto acids	813	248608	114680	0.00439668	0.00196434	–	–	–	–	–	–	only in sample
38	Pyrazine, 2-ethenyl-5-methyl-	13925-08-1	Diazines	Pyrazines	825.5	227888	230484	0.00403025	0.00394792	–	–	–	–	–	–	only in sample
39	1H-Pyrrole-2-carboxaldehyde	1003-29-8	Organooxygen compounds	Carbonyl compounds	829.5	222655	185678	0.00393769	0.00318044	–	–	–	–	–	–	only in sample
40	2,2-Dimethyl-6-vinyl-2H-chromene	164984-44-5	Chromenes	Vinyl chromenes	817.5	219626	366622	0.00388413	0.00627978	–	–	–	–	–	–	only in sample
41	Heptane, 2,2,4,6,6-pentamethyl-	13475-82-6	Unsaturated hydrocarbons	Branched unsaturated hydrocarbons	833.5	216018	164994	0.00382032	0.00282615	–	–	–	–	–	–	only in sample
42	4-Cyclopentene-1,3-dione	930-60-9	Diketones	Cyclopentenediones	828	190704	143446	0.00337264	0.00245706	–	–	–	–	–	–	only in sample
43	1-(6-Methyl-2-pyrazinyl)-1-ethanone	22047-26-3	Organooxygen compounds	Carbonyl compounds	943	183207	210758	0.00324006	0.00361003	1.59563e+06	1.14213e+06	0.0330052	0.0257463	-3.10043	0.0190527
44	unknown				850	164936	190419	0.00291693	0.00326165	–	–	–	–	–	–	only in sample
45	2-Pyrrolidinone	616-45-5	Lactams	γ-Lactams	893	161498	176497	0.00285612	0.00302317	22840.9	33098.1	0.000472458	0.000746111	2.27045	0.00469883
46	Hexanal	66-25-1	Organooxygen compounds	Carbonyl compounds	868.5	160945	110876	0.00284635	0.00189918	287312	222466	0.00594296	0.00501492	-1.20733	0.042667
47	unknown				824	158515	178153	0.00280337	0.00305155	–	–	–	–	–	–	only in sample
48	2-Nonenal, (E)-		Aldehydes	Unsaturated aldehydes	826	157342	119530	0.00278263	0.0020474	–	–	–	–	–	–	only in sample
49	Ethanone, 1-(2-pyridinyl)-	1122-62-9	Organooxygen compounds	Carbonyl compounds	856.5	152795	142177	0.00270221	0.00243532	–	–	–	–	–	–	only in sample
50	4,6-di-tert-Butylresorcinol	5374-06-1	Phenols	Alkylated resorcinols	821	150634	188775	0.00266399	0.00323349	–	–	–	–	–	–	only in sample
51	Dimethyl phthalate	131-11-3	Benzene and substituted derivatives	Benzoic acids and derivatives	849.5	144219	136268	0.00255054	0.0023341	–	–	–	–	–	–	only in sample
52	Benzothiazole	95-16-9	Benzothiazoles	Benzothiazoles	829.5	135528	153525	0.00239684	0.0026297	–	–	–	–	–	–	only in sample
53	2-Nonanol	628-99-9	Fatty Acyls	Fatty alcohols	928.5	130234	661498	0.00230321	0.0113307	2.28214e+07	1.61827e+07	0.472054	0.364798	-5.93971	0.0166693
54	2-Butenal, 2-methyl-	1115-11-3	Organooxygen compounds	Carbonyl compounds	845	122978	12527.5	0.00217489	0.000214581	–	–	–	–	–	–	only in sample
55	2-Pentadecanone	2345-28-0	Organooxygen compounds	Carbonyl compounds	859.5	120719	171335	0.00213494	0.00293476	–	–	–	–	–	–	only in sample
56	Pyrazine, tetramethyl-	1124-11-4	Diazines	Pyrazines	822.5	114740	117440	0.00202921	0.0020116	–	–	–	–	–	–	only in sample
57	Acetamide	60-35-5	Carboximidic acids and derivatives	Carboximidic acids	877	100824	80660.7	0.00178309	0.00138162	–	–	–	–	–	–	only in sample
58	Ethanone, 1-(3-thienyl)-	1468-83-3	Ketones	Aromatic ketones	827	95072	77172.1	0.00168137	0.00132186	–	–	–	–	–	–	only in sample
59	o-Xylene	95-47-6	Benzene and substituted derivatives	Xylenes	846	92442.3	70883.6	0.00163486	0.00121415	–	–	–	–	–	–	only in sample
60	Phenol, 2-methoxy-	90-05-1	Phenols	Methoxyphenols	870	91837.2	2.92723e+06	0.00162416	0.0501399	–	–	–	–	–	–	only in sample
61	1-Octen-3-ol	3391-86-4	Fatty Acyls	Fatty alcohols	860	83660.6	507662	0.00147955	0.00869562	–	–	–	–	–	–	only in sample
62	unknown				834	67132.6	116924	0.00118725	0.00200277	–	–	–	–	–	–	only in sample
63	Cyclotetrasiloxane, octamethyl-	556-67-2	Organosilicon compounds	Cyclic siloxanes	905.5	60779.6	218431	0.0010749	0.00374145	3.82581e+06	3.60549e+06	0.0791358	0.0812764	-5.0577	0.000482626
64	Dodecane, 2,6,10-trimethyl-	3891-98-3	Alkanes	Branched alkanes	830	59398.3	42509.7	0.00105047	0.000728138	–	–	–	–	–	–	only in sample
65	unknown				852	54213.7	56463.9	0.00095878	0.000967157	–	–	–	–	–	–	only in sample
66	2-Butanol, 1-methoxy-	53778-73-7	Alcohols	Ether alcohols	807	50023.4	295590	0.000884674	0.00506309	–	–	–	–	–	–	only in sample
67	Pyrazine, ethenyl-	4177-16-6	Diazines	Pyrazines	849	44375.9	47530.8	0.000784796	0.000814143	–	–	–	–	–	–	only in sample
68	Benzene, 1,3-dimethyl-	108-38-3	Benzene and substituted derivatives	Xylenes	866	43266	119936	0.000765169	0.00205436	–	–	–	–	–	–	only in sample
69	2-Thiophenemethanol	636-72-6	Heteroaromatic compounds	Heteroaromatic compounds	841	42348.8	45688.6	0.000748947	0.00078259	–	–	–	–	–	–	only in sample
70	1-Butanol, 3-methyl-, acetate	123-92-2	Carboxylic acids and derivatives	Carboxylic acid derivatives	812	40523.8	80247.9	0.000716671	0.00137455	–	–	–	–	–	–	only in sample
71	Formic acid, decyl ester	5451-52-5	Carboxylic acid esters	Alkyl formates	803	37952.5	39323.9	0.000671198	0.00067357	–	–	–	–	–	–	only in sample
72	Butylated Hydroxytoluene	128-37-0	Benzene and substituted derivatives	Phenylpropanes	852.5	37517.3	2761.83	0.000663501	4.73068e-05	–	–	–	–	–	–	only in sample
73	Furan, 2,5-dimethyl-	625-86-5	Heteroaromatic compounds	Heteroaromatic compounds	867	37456.8	534300	0.000662431	0.00915191	–	–	–	–	–	–	only in sample
74	1-Hexadecanol	36653-82-4	Fatty Acyls	Fatty alcohols	846.5	36662.4	21071.8	0.000648382	0.000360933	–	–	–	–	–	–	only in sample
75	Decane, 3-methyl-	13151-34-3	Alkanes	Branched alkanes	827	33678.2	30321.3	0.000595607	0.000519366	–	–	–	–	–	–	only in sample
76	1-Dodecanol	112-53-8	Fatty Acyls	Fatty alcohols	831	29504.5	37080.3	0.000521794	0.00063514	58798.9	53656.8	0.00121624	0.00120955	-1.06815	0.00791265
77	1-Propanol, 3-(methylthio)-	505-10-2	Thioethers	Dialkylthioethers	840.5	27386.5	328414	0.000484336	0.00562533	–	–	–	–	–	–	only in sample
78	Octane, 2,2,6-trimethyl-	62016-28-8	Alkanes	Branched alkanes	843	18557.4	19861.6	0.000328192	0.000340205	–	–	–	–	–	–	only in sample
79	1,2-Benzenediol, o-(4-ethylbenzoyl)-		Phenolic compounds	Benzoyl catechols	883	17161.5	21046.4	0.000303504	0.0003605	111174	80232.1	0.0022996	0.00180862	-2.62925	0.0199795
80	Benzofuran, 2,3-dihydro-	496-16-2	Benzofurans	Dihydrobenzofurans	843.5	15236.5	69669.5	0.000269461	0.00119335	–	–	–	–	–	–	only in sample
81	4-Methyl-2,4-bis(p-hydroxyphenyl)pent-1-ene, 2TMS derivative		Phenols	Bisphenols	816	14092.7	9616.97	0.000249232	0.000164727	–	–	–	–	–	–	only in sample
82	3-(Methylthio)-2-butanone	53475-15-3	Organooxygen compounds	Carbonyl compounds	799.5	13238.7	47220.4	0.000234129	0.000808827	–	–	–	–	–	–	only in sample
83	Benzene, 1,1'-(1,1,2,2-tetramethyl-1,2-ethanediyl)bis-	1889-67-4	Aromatic hydrocarbons	Substituted benzenes	892.5	11564.2	10632.7	0.000204515	0.000182125	97842.9	85771.7	0.00202385	0.0019335	-3.35547	0.000678933
84	5-Methyl-2-phenyl-2-hexenal	21834-92-4	Benzene and substituted derivatives	Phenylacetaldehydes	865.5	4914.08	7067.02	8.69065e-05	0.000121049	–	–	–	–	–	–	only in sample
85	2(5H)-Furanone	497-23-4	Dihydrofurans	Furanones	897	340873	278351	0.0060284	0.00476781	239036	265183	0.00494439	0.00597786	-0.0167446	0.945409	no significant difference in content between sample groups
86	Propanoic acid	79-09-4	Carboxylic acids and derivatives	Carboxylic acids	809.5	505605	234803	0.00894172	0.00402189	361690	212620	0.00748146	0.00479297	0.078811	0.913406	no significant difference in content between sample groups
87	Succinimide	123-56-8			892	55894.9	52002.7	0.000988512	0.000890743	57694	33557.9	0.00119338	0.000756475	-0.0532094	0.889176	no significant difference in content between sample groups
88	Benzaldehyde	100-52-7	Benzene and substituted derivatives	Benzoyl derivatives	960.5	9.76142e+06	3.66599e+06	0.172633	0.0627939	4.74929e+06	4.94651e+06	0.0982378	0.111506	0.166648	0.838024	no significant difference in content between sample groups
89	Furfural	98-01-1	Organooxygen compounds	Carbonyl compounds	903	3.33604e+06	1.18288e+06	0.0589986	0.0202613	1.56626e+06	1.65834e+06	0.0323977	0.0373829	0.183764	0.830855	no significant difference in content between sample groups
90	Cyclotrisiloxane, hexamethyl-	541-05-9			920.5	96996.9	227177	0.00171541	0.00389126	130924	93777.2	0.00270813	0.00211396	0.217485	0.761153	no significant difference in content between sample groups
91	Dodecanoic acid	143-07-7	Fatty Acyls	Fatty acids and conjugates	814.5	229822	91750.2	0.00406445	0.00157157	64317.2	103509	0.00133038	0.00233333	0.621367	0.539337	no significant difference in content between sample groups
92	Tridecane	629-50-5	Saturated hydrocarbons	Alkanes	879.5	26979.9	28420.6	0.000477146	0.00048681	35532.5	20328.4	0.00073498	0.00045825	-0.307833	0.49474	no significant difference in content between sample groups
93	2-Propanone, 1-hydroxy-	116-09-6	Organooxygen compounds	Carbonyl compounds	958	5.74355e+06	1.30121e+06	0.101576	0.0222881	1.33777e+06	1.18603e+06	0.0276713	0.026736	1.18688	0.473436	no significant difference in content between sample groups
94	Decane	124-18-5	Saturated hydrocarbons	Alkanes	930	324229	265184	0.00573406	0.00454228	397182	225848	0.0082156	0.00509115	-0.372832	0.460473	no significant difference in content between sample groups
95	Furan, 3-phenyl-	13679-41-9			942	81803.5	96510.9	0.00144671	0.00165311	87489.7	70147.4	0.0018097	0.00158129	-0.129521	0.444084	no significant difference in content between sample groups
96	Acetoin	513-86-0	Organooxygen compounds	Carbonyl compounds	884	730285	7.86312e+07	0.0129152	1.34686	653777	181287	0.0135232	0.00408665	6.27084	0.420295	no significant difference in content between sample groups
97	Indole	120-72-9	Indoles and derivatives	Indoles	910	86369.5	419692	0.00152746	0.00718881	54148.3	57479.9	0.00112004	0.00129574	1.85122	0.381769	no significant difference in content between sample groups
98	Phenylethyl Alcohol	60-12-8	Benzene and substituted derivatives	Benzene and substituted derivatives	938.5	406677	4.34894e+06	0.00719217	0.074492	52292.7	54841.2	0.00108166	0.00123625	5.13916	0.359566	no significant difference in content between sample groups
99	2-Tridecanone	593-08-8	Organooxygen compounds	Carbonyl compounds	903	228406	1.40105e+06	0.00403941	0.0239983	99408.7	77633.4	0.00205624	0.00175004	2.88092	0.34867	no significant difference in content between sample groups
100	Anethole				892	704849	113369	0.0124654	0.00194188	37332	23053.4	0.000772203	0.000519679	3.47925	0.338946	no significant difference in content between sample groups
101	2-Octanone	111-13-7	Organooxygen compounds	Carbonyl compounds	882.5	959221	818099	0.016964	0.014013	945137	1.87381e+06	0.0195499	0.0422401	-0.996174	0.310405	no significant difference in content between sample groups
102	Pyrazine, 2,5-dimethyl-3-(2-methylpropyl)-	32736-94-0			909	23919	26486.4	0.000423013	0.000453679	189933	943677	0.00392871	0.0212727	-4.84529	0.295844	no significant difference in content between sample groups
103	Triisobutyl phosphate	126-71-6			913.5	3.18925e+06	4.57921e+06	0.0564025	0.0784363	4.99575e+06	3.4751e+06	0.103336	0.0783371	-0.430106	0.295093	no significant difference in content between sample groups
104	n-Decanoic acid	334-48-5	Fatty Acyls	Fatty acids and conjugates	938	1.20491e+06	479239	0.021309	0.00820878	249118	250278	0.00515293	0.00564186	1.45125	0.289418	no significant difference in content between sample groups
105	Hexanoic acid	142-62-1	Fatty Acyls	Fatty acids and conjugates	952	3.41841e+06	1.37918e+06	0.0604553	0.0236236	681686	566073	0.0141005	0.0127606	1.64622	0.260743	no significant difference in content between sample groups
106	2-Nonanone	821-55-6	Organooxygen compounds	Carbonyl compounds	949	2.47902e+06	4.56294e+06	0.043842	0.0781575	1.67186e+06	1.41865e+06	0.0345819	0.0319798	0.874111	0.248503	no significant difference in content between sample groups
107	Dibutyl phthalate	84-74-2	Benzene and substituted derivatives	Benzoic acids and derivatives	962	782091	554189	0.0138314	0.00949258	1.01717e+06	654192	0.02104	0.0147471	-0.617621	0.244568	no significant difference in content between sample groups
108	Butanal, 2-methyl-	96-17-3	Organooxygen compounds	Carbonyl compounds	915.5	85920.4	24403.9	0.00151952	0.000418009	983.083	246.833	2.03348e-05	5.56421e-06	6.22518	0.224822	no significant difference in content between sample groups
109	Acetylpyrazine	22047-25-2	Organooxygen compounds	Carbonyl compounds	889.5	221585	242159	0.00391878	0.00414789	79491.5	149279	0.00164426	0.0033651	0.687346	0.220286	no significant difference in content between sample groups
110	Dimethyl trisulfide	3658-80-8	Organic trisulfides	Organic trisulfides	935.5	366776	151679	0.00648651	0.00259807	382156	370809	0.00790478	0.00835893	-0.840165	0.208125	no significant difference in content between sample groups
111	2-Undecanol	1653-30-1	Fatty Acyls	Fatty alcohols	881.5	168174	526040	0.00297418	0.00901043	23146.8	16954.1	0.000478786	0.000382186	3.79907	0.206721	no significant difference in content between sample groups
112	1-Octanol	111-87-5	Fatty Acyls	Fatty alcohols	944	370104	811841	0.00654536	0.0139058	163321	132009	0.00337825	0.00297579	1.68644	0.195965	no significant difference in content between sample groups
113	1-Dodecene	112-41-4	Unsaturated hydrocarbons	Unsaturated aliphatic hydrocarbons	915	322096	216897	0.00569634	0.00371518	147685	99486.9	0.00305483	0.00224267	0.829116	0.194634	no significant difference in content between sample groups
114	Octanoic acid	124-07-2	Fatty Acyls	Fatty acids and conjugates	957	2.72897e+06	1.16158e+06	0.0482623	0.0198964	311359	253607	0.00644037	0.00571691	2.48708	0.187142	no significant difference in content between sample groups
115	Benzyl nitrile	140-29-4	Benzene and substituted derivatives	Benzyl cyanides	905	90379.7	102773	0.00159838	0.00176038	58962.9	66245.6	0.00121963	0.00149334	0.308059	0.179419	no significant difference in content between sample groups
116	Linalool	78-70-6	Prenol lipids	Monoterpenoids	854.5	38049	104857	0.000672905	0.00179608	6.2586e+06	2.00209e+06	0.129458	0.0451319	-6.14391	0.178042	no significant difference in content between sample groups
117	2,3-Butanedione	431-03-8	Organooxygen compounds	Carbonyl compounds	851.5	513675	2.01451e+06	0.00908444	0.0345062	2.25778e+06	2.21113e+06	0.0467016	0.0498443	-1.1472	0.174641	no significant difference in content between sample groups
118	D-Limonene				823	234036	26130.2	0.00413897	0.000447579	4.25044e+06	1.53892e+06	0.0879192	0.034691	-4.74053	0.157475	no significant difference in content between sample groups
119	2-Butanone	78-93-3	Organooxygen compounds	Carbonyl compounds	907	2.00781e+06	1.36999e+06	0.0355086	0.0234663	651205	761745	0.01347	0.0171716	0.944611	0.153461	no significant difference in content between sample groups
120	Phenol	108-95-2	Phenols	1-hydroxy-4-unsubstituted benzenoids	912.5	403758	852100	0.00714053	0.0145954	111547	108059	0.00230731	0.00243591	2.19615	0.150296	no significant difference in content between sample groups
121	Acetic acid	64-19-7	Carboxylic acids and derivatives	Carboxylic acids	927	5.07566e+07	2.4754e+07	0.897642	0.424006	754640	614895	0.0156095	0.0138612	5.48691	0.112192	no significant difference in content between sample groups
122	Ethanol	64-17-5	Organooxygen compounds	Alcohols and polyols	945	6.94762e+06	5.68734e+06	0.12287	0.0974171	3.45808e+07	1.83339e+07	0.715295	0.413291	-2.35706	0.095634	no significant difference in content between sample groups
123	Styrene	100-42-5	Benzene and substituted derivatives	Styrenes	928	963983	674465	0.0170482	0.0115528	276826	60929.5	0.00572607	0.0013735	2.01026	0.0918864	no significant difference in content between sample groups
124	Pyrazine, 2-methyl-5-(1-methylethyl)-	13925-05-8	Diazines	Pyrazines	906.5	563497	478608	0.00996556	0.00819796	213570	21584.2	0.00441763	0.00048656	1.88896	0.0914115	no significant difference in content between sample groups
125	Tetradecane	629-59-4	Saturated hydrocarbons	Alkanes	906	1.04994e+06	721840	0.0185685	0.0123642	307504	221356	0.00636064	0.00498989	1.44637	0.0911205	no significant difference in content between sample groups
126	Nonanoic acid	112-05-0	Fatty Acyls	Fatty acids and conjugates	883.5	73901.4	67845.1	0.00130696	0.0011621	41311.4	44058.4	0.000854514	0.000993181	0.418237	0.0902699	no significant difference in content between sample groups
127	1,2-Benzenedicarboxylic acid, bis(2-methylpropyl) ester	84-69-5			938.5	165138	113581	0.0029205	0.0019455	48249.1	32828.6	0.000998019	0.000740036	1.48526	0.0901283	no significant difference in content between sample groups
128	2-Hexanone, 5-methyl-	110-12-3	Organooxygen compounds	Carbonyl compounds	878	315307	178681	0.00557626	0.00306059	19470.7	17788.2	0.000402746	0.000400988	3.42571	0.0895108	no significant difference in content between sample groups
129	Benzeneacetaldehyde	122-78-1	Benzene and substituted derivatives	Phenylacetaldehydes	972.5	8.1445e+06	1.54266e+07	0.144037	0.264239	311604	312718	0.00644544	0.00704941	4.91906	0.0815313	no significant difference in content between sample groups
130	Pentanoic acid, 4-methyl-	646-07-1	Fatty Acyls	Fatty acids and conjugates	898.5	357968	228089	0.00633074	0.00390689	55774.9	45366.1	0.00115369	0.00102266	2.2339	0.0799487	no significant difference in content between sample groups
131	2-Cyclopenten-1-one, 2-hydroxy-3-methyl-	80-71-7	Organooxygen compounds	Carbonyl compounds	920	201008	217197	0.00355486	0.00372031	758119	467749	0.0156815	0.0105442	-1.84993	0.0663305	no significant difference in content between sample groups
132	2-Heptanone	110-43-0	Organooxygen compounds	Carbonyl compounds	906.5	3.87812e+06	2.42398e+06	0.0685854	0.0415198	43561.2	263002	0.000901051	0.00592869	4.01091	0.0642768	no significant difference in content between sample groups
133	Cyclopentasiloxane, decamethyl-	541-02-6			948.5	1.57826e+06	2.17304e+06	0.0279119	0.0372216	3.92812e+06	2.8155e+06	0.0812521	0.063468	-1.1518	0.0581246	no significant difference in content between sample groups
134	Pyrazine, 2-ethenyl-6-methyl-	13925-09-2	Diazines	Pyrazines	898	1.22684e+06	1.66077e+06	0.0216969	0.0284469	506970	516002	0.0104865	0.0116319	1.18082	0.0548189	no significant difference in content between sample groups
135	1-Hexanol	111-27-3	Fatty Acyls	Fatty alcohols	919	1.26041e+06	895806	0.0222906	0.015344	217818	205172	0.00450551	0.00462506	2.04328	0.0545895	no significant difference in content between sample groups
136	Nonanal	124-19-6	Organooxygen compounds	Carbonyl compounds	934	1216.03	211.956	2.15057e-05	3.63055e-06	218090	124990	0.00451114	0.00281756	-8.18764	0.0497934	no significant difference in content between sample groups
137	1-Nonanol	143-08-8	Fatty Acyls	Fatty alcohols	894	25565.5	34537.1	0.000452132	0.000591578	9101.44	10114.3	0.000188261	0.000228	1.32616	0.0494739	no significant difference in content between sample groups
138	Butanal, 3-methyl-	590-86-3	Organooxygen compounds	Carbonyl compounds	945	7.91419e+06	3.30942e+06	0.139964	0.0566863	1.43696e+07	1.21473e+07	0.297231	0.273829	-1.53801	0.0494528	no significant difference in content between sample groups
139	Butanamide, 3-methyl-	541-46-8			893.5	237894	159576	0.00420721	0.00273335	4985.05	5997.24	0.000103114	0.000135192	4.86416	0.0451314	no significant difference in content between sample groups
140	2-(3-Methylbutyl)-3,5-dimethylpyrazine	111150-30-2			889	156321	165855	0.00276457	0.00284089	81575.3	53017.1	0.00168736	0.00119513	0.959515	0.0318722	no significant difference in content between sample groups
141	2-Acetylthiazole	24295-03-2	Organooxygen compounds	Carbonyl compounds	860.5	337765	326676	0.00597344	0.00559556	184535	193813	0.00381705	0.00436902	0.499023	0.0369463	no significant difference in content between sample groups
142	Pyrazine, 2,6-diethyl-	13067-27-1	Diazines	Pyrazines	824	125192	129448	0.00221405	0.00221729	74824.6	79189.4	0.00154773	0.00178512	0.410989	0.0436736	no significant difference in content between sample groups
143	Ethanone, 1-(2-aminophenyl)-	551-93-9	Organooxygen compounds	Carbonyl compounds	870	36416.3	45555.3	0.00064403	0.000780306	62153.9	65173.5	0.00128564	0.00146917	-0.95166	0.028274	no significant difference in content between sample groups
